# Supplementary material for: IL-6 Does Not Influence the Expression of SLC41A1 and Other Mg-Homeostatic Factors
Source: Int J Mol Sci. 2024 Dec 11;25(24):13274. doi: 10.3390/ijms252413274 (PMC11675721; doi:10.3390/ijms252413274)
Supplement: Supplementary file 1 [file ijms-25-13274-s001.zip]

Archive with 1 entries (1 files):
- ijms-3316273-supplementary.pdf
